# Supplementary material for: Complexes of Dichlorogermylene with Phosphine/Sulfoxide-Supported Carbone as Ligand
Source: Molecules. 2021 Apr 1;26(7):2005. doi: 10.3390/molecules26072005 (PMC8037485; doi:10.3390/molecules26072005)
Supplement: Supplementary file 1 [file molecules-26-02005-s001.zip]

Archive with 3 entries (3 files):
- global.cif
- SI_-_Molecules-Final-revised.pdf
- checkcif_global.pdf
